# Supplementary material for: Schizophrenic patients with type 2 diabetes: An 8-year population-based observational study
Source: PLoS One. 2021 Mar 16;16(3):e0248407. doi: 10.1371/journal.pone.0248407 (PMC7963070; doi:10.1371/journal.pone.0248407)
Supplement: S1 Data — (XLSX) [file pone.0248407.s002.xlsx]

## Sheet: Schizophrenia
		Year of obserwation
	Sub-types of schizophrenia (ICD-10 code)	2010	2011	2012	2013	2014	2015	2016	2017				Year	Patients with schizophreania	Patients with type 2 diabetes	Patients with schizophrenia and type 2 diabetes	Number of healthy people over 19 years old	Population of Poland over 19 years of age
	F20.0	126	114	93	74	87	112	62	83				2010	180807	420847	23786	2.9398e+07	3.00234e+07
	F20.1	56	40	43	48	53	67	52	49				2011	184556	355349	24585	2.98401e+07	3.04046e+07
	F20.2	109	137	147	147	198	239	240	217				2012	189683	357202	24394	29946744	30518023
	F20.3	45	67	75	77	80	113	109	125				2013	188536	440030	24860	29946574	30600000
	F20.4	21	59	76	105	112	139	134	144				2014	187151	454353	25509	30008987	30676000
	F20.5	251	369	446	499	477	501	526	549				2015	185651	446465	25177	30047707	30705000
	F20.6	115	268	309	310	355	462	456	514				2016	183587	444025	25055	30087233	30739900
		Year of obserwation											2017	181716	436643	24581	30100660	30743600
	Women: Type 2 diabetes and schizophrenia (ICD-10 code)	2010	2011	2012	2013	2014	2015	2016	2017
	F20.0	78	66	66	55	58	74	37	57
	F20.1	38	24	23	28	31	43	37	33
	F20.2	75	95	106	97	135	169	165	141
	F20.3	26	43	52	50	54	87	82	90
	F20.4	15	37	45	58	63	87	84	87
	F20.5	148	213	267	299	283	284	303	326
	F20.6	72	157	177	189	220	303	288	315
		Year of obserwation
	Men: Type 2 diabetes and schizophrenia (ICD-10 code)	2010	2011	2012	2013	2014	2015	2016	2017
	F20.0	48	48	27	19	29	38	25	26
	F20.1	18	16	20	20	22	24	15	16
	F20.2	34	42	41	50	63	70	75	76
	F20.3	19	24	23	27	26	26	27	35
	F20.4	6	22	31	47	49	52	50	57
	F20.5	103	156	179	200	194	217	223	223
	F20.6	43	111	132	121	135	159	168	199
		Year of obserwation
	Age group: Type 2 diabetes and schizophrenia	2010	2011	2012	2013	2014	2015	2016	2017
	11 to 20	56	34	28	30	32	23	23	16
	21 to 30	366	383	321	308	313	311	308	285
	31 to 40	1132	1142	1096	1164	1302	1378	1455	1518
	41 to 50	3156	3124	2984	3009	3097	3119	3151	3088
	51 to 60	8495	8681	8712	8612	8716	8616	8312	7815
	61 to 70	6479	7009	7672	8336	8998	9501	10232	10643
	71 to 80	4675	4734	4729	4659	4506	4433	4247	4246
	81+	1451	1601	1724	1726	1734	1706	1617	1494
